# Supplementary material for: In vivo distribution of cerebrospinal fluid tracer in human upper spinal cord and brain stem
Source: JCI Insight. 2023 Dec 8;8(23):e173276. doi: 10.1172/jci.insight.173276 (PMC10795833; doi:10.1172/jci.insight.173276)
Supplement: Supporting data values [file jciinsight-8-173276-s049.xlsx]

## Sheet: Table 2
Age	Male	Female	BMI (kg/m2)	Spinal Transit Time (min)	Reference	iNPH
71		1	23.3067	18		1
80	1		26.8745	15		1
46	1		31.1193	55		1
69	1		25.335	10		1
69	1		31.8342	10		1
80	1		29.7578	6		1
76	1		26.556	43		1
63	1		31.6991	43		1
68		1	20.9644	47		1
73	1		20.0474	30		1
74		1	23.8022	6		1
77	1		27.7551	17		1
75	1		26.8817	28		1
71	1		33.9506	8		1
70	1		25.8806	32		1
22		1	20.9042	15	1
64	1		30.0712	9		1
76	1		23.8087	10		1
69	1		29.9383	15		1
70		1	30.4705	10		1
72	1		24.5779	13		1
63	1		28.0863	31		1
73	1		23.5102	27		1
71		1	20.5457	11		1
69		1	26.5731	9		1
77		1	20.83	13		1
76	1		27.1314	13		1
74		1	25.5296	12		1
70	1		22.1526	16		1
77		1	24.093	10		1
39		1	40.9565		1
34		1	24.2215	12	1
74	1		26.3036	15		1
39		1	27.7767	13	1
47	1		25.9259	9	1
32	1		24.9307	9	1
47		1	24.6303	11	1
69		1	32.6608	14		1
44		1	34.1124	9	1
60	1		23.1481	61		1
37		1	32.6294	9	1
64	1		25.1953	13	1
69	1		28.9051	12		1
36		1	26.7539	10	1
23	1		24.3438	9	1
33		1	19.5717	11	1
48		1	24.2215	10	1
44	1		27.4725	23	1
25		1	31.1419	12	1
26		1		10	1
30		1	23.3844	9	1
23		1	24.093	6	1
28		1	24.093	11	1
31		1	37.0155	11	1
28		1	28.4005	5	1
37		1	35.4367	11	1
71		1	32.2708	11		1
56	1		32.3737	11		1
32		1	28.7319	8	1
35		1	22.3757	5	1
55		1	32.8241	6	1

## Sheet: Figures 2-7 & Table 3
		Signal Change Reference ROI							Signal Change Mesencephalon																		Signal Change Pons																		Signal Change Medulla Oblongata
		Pre	0-0.5h	2-4h	4-7h	~24h	~48h		Time Pre			Time 0-0.5h			Time 2-4h			Time 4-7h			Time ~24h			Time ~48h			Time Pre			Time 0-0.5h			Time 2-4h			Time 4-7h			Time ~24h			Time ~48h			Time Pre			Time 0-0.5h
Reference	iNPH								Centre*	CP/SN**	CSF***	Centre***	CP/SN*	CSF**	Centre***	CP/SN*	CSF**	Centre***	CP/SN*	CSF**	Centre***	CP/SN*	CSF**	Centre***	CP/SN*	CSF**	Centre	Lateral	CSF	Centre	Lateral	CSF	Centre	Lateral	CSF	Centre	Lateral	CSF	Centre	Lateral	CSF	Centre	Lateral	CSF	Centre	Lateral	CSF	Centre	Lateral
	1	146.064	156.182	141.138	147.639	150.954			101	103	13	100	104	457	90	104	431	96	112	434	118	139	253				100	97	7	98	105	470	94	96	383	95	108	410	111	119	231				93	85	7	96	85
	1								109	110	12	112	127	23	91	133	504				128	158	362				99	111	15	99	111	41	107	124	494				111	137	330
	1	161.207	160.562	167.366	164.61	163.714			107	109	21	103	107	25	108	111	228	107	123	537	122	140	251				101	98	15	107	98	24	104	99	249	109	104	499	104	119	226				91	87	8	92	87
	1	147.363	146.363	139.446	141.644	155.853			107	121	24	98	111	19	105	119	489	104	127	482	126	158	288				99	102	13	95	97	21	98	94	456	98	102	454	108	124	257				104	103	12	98	107
	1	167	163	167	159	164			91	107	17	93	103	143	95	122	507	90	115	398	109	140	215				95	99	16	92	100	182	92	95	495	90	101	374	99	115	202				91	84	8	94	90
	1	138.249	127.879	142.733	131.559	145.2			91	100	13	84	97	114	85	101	430	92	105	429	131	133	263				92	90	12	87	79	158	91	99	406	85	100	399	98	121	241				87	80	7	85	85
	1	158.124	162.776	150.341	153.339	153.872			102	116	17	105	114	20	101	111	379	105	111	453	124	157	353				92	92	12	97	97	11	93	89	463	88	113	410	112	121	330				99	96	11	102	95
	1	170.807	152.326	157.851	153.299	152.528			111	117	17	105	116	19	99	100	118	100	114	276	118	127	297				100	102	8	98	96	11	95	92	120	96	92	277	100	111	266				104	96	10	96	93
	1	153.791	144.767	154.303	149.804	156.192			96	96	19	100	101	17	96	104	50	98	107	251	105	116	71				93	87	16	94	89	10	94	93	44	87	94	246	100	103	39				96	94	6	95	93
	1	145.442	134.677	139.174	145.13	135.458			98	99	20	97	96	22	102	99	277	100	101	389	110	131	223				91	95	11	90	91	10	94	92	276	95	103	379	102	113	204				102	96	8	97	89
	1	156.781	149.927	152.4	156.376				97	109	20	92	105	23	90	108	500	112	122	530	131	172	259				102	102	8	97	101	32	100	91	484	97	114	499	127	144	237				99	97	10	95	87
	1	166.561	152.107	175.228	142.999	134.051			98	114	17	94	103	19	107	119	299	92	96	260	98	122	186				93	99	14	87	86	11	101	112	286	85	85	249	90	99	168				95	94	10	92	92
	1	146.061	146.583	150.912	152.723	147.115			101	117	19	100	116	23	108	124	318	100	114	370	122	136	276				90	105	13	90	100	12	96	108	330	91	101	365	92	112	252				90	89	10	94	93
	1	153	146	139	146	139			96	110	15	98	106	32	88	104	235	101	112	428	102	143	277				91	94	19	95	99	21	86	92	281	99	97	410	103	120	267				94	82	9	96	88
	1	149	144	140	157	157			102	110	21	98	102	27	95	107	129	104	109	218	117	116	203				93	97	10	94	103	8	92	93	113	97	100	194	102	105	187				98	97	12	96	99
1		179	174	185	173	174			109	105	21	106	104	398	108	111	572	110	121	517	135	140	204				97	96	10	99	97	411	99	104	526	98	121	484	115	133	189				102	94	13	103	87
	1	173	158	155	155	166			110	114	18	113	110	32	104	111	529	120	103	493	141	147	291				92	98	16	90	94	43	85	90	470	82	93	444	104	119	267				99	92	24	100	88
	1	159	154	147	156	161	158		94	104	15	92	95	26	88	107	245	91	108	298	121	121	139	93	107	27	87	89	9	88	91	21	85	83	263	81	90	299	96	108	115	93	93	11	91	88	7	93	94
	1	146.628	148.369	136.196	129.64	143.692	146		89	94	16	88	93	33	81	84	372				124	130	203	114	127	92	88	86	17	87	91	33	92	87	368				106	117	199	107	106	76	85	80	9	86	74
	1	140	131	137	134	135	133		91	96	7	88	91	248	99	97	527	96	108	497	112	132	334	111	119	157	78	83	7	77	79	324	82	94	430	84	95	423	100	111	284	109	106	126	87	82	9	83	80
	1	150.465	146.941	143.023	137.983	142.389	142.56		100	106	19	100	112	48	96	108	443	104	122	446	120	143	296				90	91	8	94	95	18	85	89	392	89	102	419	110	121	179				95	95	10	98	96
	1	149.314	141.694	135.257	136.946	147.448			100	109	18	109	126	339	102	110	319	100	100	311	123	136	242				96	95	12	99	119	372	91	88	324	85	95	309	107	115	227				96	91	11	102	81
	1	129.136	129.821	127.661	124.407	125.342			94	102	17	86	101	27	93	93	120	91	97	241	107	113	91				86	91	7	86	90	18	83	83	103	81	87	241	91	101	76				89	79	12	89	86
	1	140.967	150.207	141.293	129.811	144.094			99	107	15	103	112	190	107	112	510	103	120	455	132	137	269				97	94	8	102	93	311	99	104	468	92	110	432	118	123	241				92	86	6	95	91
	1	135	129	136		141	141		95	93	21	88	97	84	95	93	399				106	114	111	100	116	40	86	87	11	85	83	33	85	87	366				99	102	85	98	102	19	90	87	9	81	85
	1	152.363	148.302	154.697	146.494	151.271	154.438		108	104	11	102	102	15	102	109	455	118	113	432	131	130	247	126	147	108	100	96	9	96	93	21	99	117	470	93	110	450	109	119	243	126	123	95	101	96	8	96	93
	1	162.599	142.645	149.283	151.037	148.122	156.07		104	110	17	101	110	47	102	102	422	112	116	498	124	140	323	130	146	153	98	92	7	90	84	148	98	95	431	99	96	447	100	113	301	115	122	123	91	96	9	83	81
	1	139	149	133	143	142			94	99	18	88	86	345	90	117	537	119	132	467	135	154	304				94	96	11	90	90	367	93	97	514	99	137	457	131	148	286				93	92	9	92	79
	1	146.625	147.41	157.528	151.539	147.495	154.83		93	99	18	87	110	79	88	106	169	104	104	298	115	114	200	101	119	129	90	93	9	89	87	71	90	95	247	96	100	297	99	106	195	105	106	105	93	91	10	98	86
	1	135.047	138.58	146.636	133.385	146.452	148.466		93	91	14	91	94	119	94	98	522	110	112	443	120	126	231	122	121	100	83	87	6	90	88	127	91	89	482	85	115	404	97	116	211	108	112	86	85	80	10	85	89
1		151.115			146.542	154.003	152.999		108	109	16							125	126	495	131	139	137	112	120	35	98	98	11							96	111	497	108	115	115	112	105	18	93	90	12
1		148.449	149.137	147.285	150.06	145.024	152.007		99	101	19	97	103	36	93	104	487	103	130	473	117	132	134	108	116	36	99	96	16	96	97	106	99	92	530	98	112	476	106	121	107	110	108	21	99	84	19	94	91
	1	406.262	365.394	370.537	397.859	383.245	390.248		257	291	59	244	267	1048	248	282	1139	312	348	1146	350	358	594	304	329	242	250	253	35	231	232	1139	236	244	1158	263	274	1103	257	278	571	282	282	169	246	235	40	227	289
1		414.992	372.032	384.901	406.252	409.528	391.921		303	293	64	272	267	185	278	265	1154	278	298	1170	309	326	182	299	303	74	285	267	35	244	256	387	264	273	1130	268	280	1097	282	289	134	280	279	54	280	278	36	242	250
1		426.821	433.45	396.873	415.104	424.255	440.047		298	291	77	297	300	73	275	268	288	299	300	803	313	338	568	340	344	286	279	277	47	273	272	27	261	260	358	269	268	924	292	316	612	307	326	239	270	264	41	275	270
1		449.26	451.101	428.66	446.426	457.143	447.202		300	298	60	283	294	626	268	269	1282	317	345	1247	374	409	424	330	342	108	273	283	29	272	265	863	254	256	1240	280	314	1268	326	358	348	321	302	49	277	264	38	265	247
1		407.63	415.805	379.435	374.246	405.919	426.739		318	318	62	328	323	116	289	312	1275	342	325	1143	348	369	333	333	339	128	288	281	37	297	282	251	263	265	1253	277	288	1268	301	325	282	315	304	89	271	270	52	288	266
	1	364.463	346.419		338.899	387.773	342		237	271	41	215	247	134	238	238	894	253	233	1144	361	372	712	293	306	249	225	229	25	214	223	610	220	231	995	201	238	1088	303	345	657	269	264	191	232	222	23	228	213
1		403.436	396.275	409.138	404.419	397.307	435.43		276	283	63	259	258	97	285	266	1027	278	311	1153	324	343	561	324	323	159	271	256	34	239	245	631	269	253	1258	265	280	1269	300	340	620	314	313	130	253	238	38	250	241
	1	367.436	376.79	359.568	332.603	379.025	375.323		263	260	54	282	280	82	269	264	349	250	259	636	335	310	286	322	325	138	252	256	49	274	271	41	263	253	398	236	260	667	284	299	250	303	307	79	242	246	41	268	247
1		427.576	360.559	331.08	405.52	456.24	464.324		302	290	80	242	229	1166	229	243	1124	276	362	1179	365	412	498	332	350	154	287	281	35	240	235	1216	234	241	1163	272	345	1175	331	383	478	340	346	95	279	257	38	211	228
1		443.677	446.894	413.218	427.7	449.751	469.42		302	314	76	304	301	285	292	297	1340	296	350	1256	358	398	666	325	367	186	282	270	40	297	272	408	271	279	1285	281	293	1276	308	258	635	326	327	154	269	259	33	274	266
	1	486.497	469.288	465.259	484.073	476.723	483.383		315	335	78	291	310	73	278	295	655	313	270	886	365	374	528	354	385	252	292	306	37	279	282	127	271	260	687	271	277	880	323	379	456	328	348	213	282	258	31	266	252
1		391.723	406.574	378.345	356.386	407.67	397.509		271	259	76	275	264	138	262	242	1094	265	316	1172	340	361	492	299	308	193	254	241	22	263	242	297	248	224	1265	235	257	1241	306	330	479	304	296	130	250	235	50	257	224
1		463.475	464.555	452.457	455.13	441.286	460.981		275	276	74	275	268	82	262	267	845	305	299	1187	325	339	447	317	325	197	266	262	50	275	260	91	254	253	885	272	297	1138	311	327	396	314	295	123	265	249	42	270	261
1		421.912	415.743	418.275	372.988	378.756	399.538		284	288	68	289	290	78	273	284	1079	236	269	1312	287	309	93	285	303	81	281	270	43	276	262	158	271	267	1309	247	288	1189	281	285	62	286	286	60	270	254	38	259	244
1		458.889	449.246	444.891	459.746	458.48			292	289	70	283	288	600	283	270	1234	298	349	1244	329	354	423	320	324	131	279	271	36	279	264	725	270	267	1168	289	318	1161	306	324	348	311	296	83	281	260	48	273	256
1		495.132	513.361	506.012	512.722	489.944	523.76		322	334	69	327	350	64	318	328	1108	326	350	1328	338	386	473	333	354	115	301	291	35	290	310	45	276	293	1085	289	309	1222	305	335	382	322	316	50	278	257	41	290	264
1		437.67	454.611	442.805	451.726	437.38	443.749		273	288	90	275	265	77	265	276	1243	280	283	1215	322	346	266	281	292	112	261	257	30	239	254	336	246	256	1251	241	292	1108	285	318	205	286	296	66	269	246	40	236	214
1		468.515	477.055	431.934	477.261	462.758	471.303		298	301	62	288	293	106	276	286	1296	311	324	1200	300	368	196	316	317	99	282	291	50	276	271	175	257	275	1246	276	306	1173	300	312	179	307	306	63	271	262	43	264	269
1		446.853	403.114	433.922	452.33	473.622	459.609		305	292	63	262	274	384	286	319	1213	303	349	1285	354	359	267	323	336	133	271	270	20	242	266	920	256	271	1252	271	332	1245	317	324	207	312	300	75	270	263	38	252	232
1		455.833	420.152	443.508	434.421	482.857	448.122		297	266	66	254	246	798	256	270	1197	263	295	957	305	314	190	298	285	120	270	274	41	233	232	1129	250	280	1243	266	326	920	293	296	108	288	293	66	275	253	35	244	204
1		446.638	406.448	407.536	381.935	429.29	379.527		311	323	88	288	300	80	282	307	1370	271	317	1190	348	375	270	282	309	92	292	275	32	265	259	359	256	270	1332	258	309	1208	319	328	189	267	270	36	289	286	39	241	247
1		407.538	402.372	384.449	366.292	341.371	337.681		294	287	66	293	277	88	282	286	1074	277	285	1095	310	322	248	293	285	134	271	267	38	258	246	128	252	261	1124	235	302	1033	273	284	212	268	263	64	257	248	41	246	221
1		435.978	448.774	433.918	427.169	447.164	467.201		277	274	60	286	270	127	272	281	1210	271	297	959	303	314	150	310	305	116	277	271	60	285	271	151	265	267	1143	261	279	860	289	286	103	301	289	78	264	246	35	263	251
1		391.525	345.576	336.39	369.999	384.478	390.372		289	284	71	269	259	792	257	261	1152	276	303	1247	344	358	440	301	313	115	271	267	38	238	232	1211	233	237	1172	251	289	1221	296	338	424	290	295	78	265	239	33	245	214
	1	305.606	310.677	298.98	303.475	286.768	351.082		248	255	49	246	256	822	241	276	1184	281	301	1190	285	304	648	316	369	397	236	226	24	225	226	857	225	238	1132	226	258	1089	248	268	610	310	318	343	217	206	26	221	198
	1	363	338	333	331	347	346		280	296	54	266	284	64	262	275	839	274	277	781	326	336	423	302	319	205	258	266	40	258	267	40	236	245	829	235	261	750	279	298	390	277	288	139	253	253	42	254	240
1		450.422	435.553	417.264	395.791	440.929	445.048		284	291	58	290	280	739	253	269	1145	269	273	1201	332	356	425	329	350	120	285	285	32	280	270	985	259	264	1252	267	303	1188	300	341	437	321	314	98	274	253	40	262	257
1		358.5	358.098	341.64	323.73	372.433	364.742		288	289	68	265	280	121	259	273	1388	249	301	1321	345	375	374	304	322	110	286	275	49	263	251	345	270	260	1352	250	264	1205	307	337	375	305	298	96	269	253	33	246	247
1		418.552	378.533	389.425	379.093	404.19	421.483		290	288	52	262	284	102	275	289	1345	271	286	1306	335	403	579	311	345	193	288	288	31	266	242	136	271	319	1412	261	278	1335	311	344	535	316	319	160	265	265	29	242	223
26	35
[truncated: 54 more columns]
